# Supplementary material for: Biological Potential of Methanol Extracts from Plants of the Genus Spiraea Spreading in Russia
Source: Int J Mol Sci. 2025 Apr 10;26(8):3587. doi: 10.3390/ijms26083587 (PMC12026849; doi:10.3390/ijms26083587)
Supplement: Supplementary file 1 [file ijms-26-03587-s001.zip]

Archive with 1 entries (1 files):
- ijms-3506423-supplementary.pdf
